# Supplementary material for: Identification of a high incidence region for retroviral vector integration near exon 1 of the LMO2 locus
Source: Retrovirology. 2009 Sep 2;6:79. doi: 10.1186/1742-4690-6-79 (PMC2742512; doi:10.1186/1742-4690-6-79)
Supplement: Additional file 1 — Sequences of LTR, TNIK, and LMO2 primer sets. [file 1742-4690-6-79-S1.xls]

## Sheet: Sheet1
Additional File 1. Sequences of LTR, TNIK, and LMO2 primer sets
Target	Name	Sequence
LTR	5'L1	CCATGCCTTGCAAAATGGCG
	5'L2	CTTGCCAAACCTACAGGTGG
	3'L1	GACTTGTGGTCTCGCTGTTCCTTGG
	3'L2	GGTCTCCTCTGAGTGATTGACTACC
TNIK	F1	TTAGTCAGCGCACGCTTTCTCTGAG
	F2	CCCCCTTACTCCTTCCCTGCTTTAG
	R1	CTAAAGCAGGGAAGGAGTAAGGGGG
	R2	CTCAGAGAAAGCGTGCGCTGACTAA
LMO2	F3	CTGAGGATCACAAGTCTCCACATTCTG
	F4	GGCTTGCTAAGGAATCCCCTGATGG
	F5	GGATAGTAGCTGGTACTTAGCCCTC
	F6	GCCCTCATCAGTCATCATTGTCATTG
	F7	GTGGATTCCCCTGGCTCCTG
	F8	TGTCACATTCCTTGCCCCTTTACAAATAG
	R3	CCATCAGGGGATTCCTTAGCAAGCC
	R4	CAGAATGTGGAGACTTGTGATCCTCAG
	R5	GTGTGGTCTGGTGGTTAGCATACG
	R6	GTCGGAAGTCTGCCTTTCTATTTCTG
	R7	CTGCAAAGGAGGTTCAAATACTATGTTTTC
	R8	CTATGTTTTCCCGGCTAATTGTTCATTATGC
Each oligonucleotide is described by its name and sequence (written 5' to 3').
