# Supplementary material for: Identification of a high incidence region for retroviral vector integration near exon 1 of the LMO2 locus
Source: Retrovirology. 2009 Sep 2;6:79. doi: 10.1186/1742-4690-6-79 (PMC2742512; doi:10.1186/1742-4690-6-79)
Supplement: Additional file 2 — MLV integration sites in the TNIK and LMO2 loci. [file 1742-4690-6-79-S2.xls]

## Sheet: Sheet1
	Additional File 2. MLV integration sites in the TNIK and LMO2 loci
						TPA-Mat-ecoR				Jurkat-ecoR				CD34 cells				HeLa
			Primer set	Orientation	Sample		Integrations		Sample		Integrations		Sample		Integrations		Sample		Integrations
		TNIK
			3'L1L2/R1R2	+	46		15			N.D.				N.D.				N.D.
			5'L1L2/R1R2	-	47		9			N.D.				N.D.				N.D.
			5'L1L2/F1F2	+	47		15			N.D.				N.D.				N.D.
			3'L1L2/F1F2	-	46		16			N.D.				N.D.				N.D.
		LMO2
			3'L1L2/R3R4	+	128		2		180		0		135		1		135		0
			5'L1L2/R3R4	-	135		3		180		0		135		1		135		0
			3'L1L2/R5R6	+	135		23		180		11		135		9		135		1
			5'L1L2/R5R6	-	135		32		180		17		135		9		135		2
			3'L1L2/R7R8	+	135		0		180		0		45		0		135		0
			5'L1L2/R7R8	-	135		1		180		0			N.D.			135		0
			3'L1L2/F7F8	-	135		1		180		0		135		2			N.D.
			5'L1L2/F7F8	+	135		0		180		0		135		0			N.D.
			3'L1L2/F3F4	-	135		0		180		0		45		0		135		1
			5'L1L2/F3F4	+	135		0		180		0		45		0		135		0
			3'L1L2/F5F6	-	135		2		180		0			N.D.			135		0
			5'L1L2/F5F6	+	135		1		180		0		45		0		135		0
